# Supplementary material for: Comparative Transcriptome and Phytochemical Analysis Provides Insight into Triterpene Saponin Biosynthesis in Seeds and Flowers of the Tea Plant (Camellia sinensis)
Source: Metabolites. 2022 Feb 24;12(3):204. doi: 10.3390/metabo12030204 (PMC8949954; doi:10.3390/metabo12030204)
Supplement: Supplementary file 1 [file metabolites-12-00204-s001.zip]

Archive with 1 entries (1 files):
- metabolites-1598116-supplementary.pdf
